# Supplementary material for: Novel Glycerophospholipid, Lipo- and N-acyl Amino Acids from Bacteroidetes: Isolation, Structure Elucidation and Bioactivity
Source: Molecules. 2021 Aug 27;26(17):5195. doi: 10.3390/molecules26175195 (PMC8433624; doi:10.3390/molecules26175195)
Supplement: Supplementary file 1 [file molecules-26-05195-s001.zip]

Archive with 2 entries (1 files):
- molecules-1343842-supplementary/
- molecules-1343842-supplementary/molecules-1343842-supplementary.pdf
